# Supplementary material for: The intrinsic macrolide resistome of Escherichia coli
Source: Antimicrob Agents Chemother. 2024 Jun 28;68(8):e00452-24. doi: 10.1128/aac.00452-24 (PMC11304742; doi:10.1128/aac.00452-24)
Supplement: Data Set S1 — Definition and function classifications of the entire set of intrinsic tilmicosin resistance genes. [file aac.00452-24-s0001.xlsx]

## Sheet: data
Supplementary Dataset. Definition and function classifications of the entire set of intrinsic tilmicosin resistance genes identified in different strains under different tilmicosin concentrations. The core resistance genes, ETEC5621-specific genes and MG1655-specific genes are in red, blue and green, respectively.
gene	definition	Enriched functions	Other functions	ETEC5621 1/4 MIC		ETEC5621 1/8 MIC		MG165 1/4 MIC		MG1655 1/8 MIC
				logFC	q.value	logFC	q.value	logFC	q.value	logFC	q.value
acrA	multidrug efflux pump membrane fusion lipoprotein AcrA	efflux pump		-6.17	0	-3.7	0	-5.45	4.85e-98	-4.15	8e-62
acrB	multidrug efflux pump RND permease AcrB	efflux pump		-5.83	0	-3.36	0	-5.37	1.3e-149	-4.09	1.77e-83
tolC	outer membrane channel TolC	efflux pump		-5.53	1.41e-21	-4.19	4.89e-17	-4.41	1.47e-48	-4.59	1.53e-46
surA	chaperone SurA	outer membrane assembly		-7.01	1.37e-07	-6.94	1.02e-06	-3.13	4.65e-08	-2.91	1.83e-07
bamB	outer membrane protein assembly factor BamB	outer membrane assembly		-6	3.87e-73	-4.13	7.39e-55	-6.75	1.73e-31	-2.42	1.21e-08
lptC	lipopolysaccharide transport system protein LptC	outer membrane assembly		-7.59	2.39e-95	-4.37	3.77e-71	-5.66	8.94e-30	-3.12	2.67e-12
lapC	lipopolysaccharide signal transducer LapC	LPS biosynthesis		-4.21	3.43e-14	-2.6	3.41e-77	-6.33	3.35e-40	-5.16	1.37e-33
waaG	lipopolysaccharide glucosyltransferase I	LPS biosynthesis		-4.31	1.24e-15	-4.18	1.12e-13	-2.04	0.002374	-2.06	3.62e-05
waaP	lipopolysaccharide core heptose (I) kinase	LPS biosynthesis		-3.09	3.07e-39	-2.17	6.98e-26	-5.31	9.35e-22	-3.89	1.11e-15
pgm	phosphoglucomutase		glucose metabolism	-3.23	1.47e-16	-3.67	3.84e-17	-2.96	1.32e-08	-2.47	1.64e-06
tolB	Tol-Pal system periplasmic protein TolB	Tol-Pal system		-4.86	5.82e-14			-2.27	4.29e-07
bepA	beta-barrel assembly-enhancing protease	outer membrane assembly		-2.48	2.59e-71			-4.97	7.98e-51
galU	UTP--glucose-1-phosphate uridylyltransferase	LPS biosynthesis		-3.56	0.03728			-2.5	0.011102
gmhB	D-glycero-beta-D-manno-heptose-1,7-bisphosphate 7-phosphatase	LPS biosynthesis		-3.67	0.01596			-7.48	1.54e-06
waaQ	lipopolysaccharide core heptosyltransferase 3	LPS biosynthesis		-3.69	0			-2.67	1.09e-48
lpp	murein lipoprotein	outer membrane assembly		-5.52	2.28e-42			-7.26	2.36e-05
prc	tail-specific protease	peptidoglycan metabolism		-4.5	9.16e-14			-4.76	6.36e-18
nlpI	lipoprotein NlpI	peptidoglycan metabolism		-4.41	2.06e-17			-2.97	1.43e-10
tolA	Tol-Pal system protein TolA	Tol-Pal system		-3.47	6.67e-18			-2.44	4.71e-07
tolR	Tol-Pal system protein TolR	Tol-Pal system		-6.63	9.61e-06			-2.03	8.08e-05
atpB	ATP synthase Fo complex subunit a		ATP biosynthesis	-2.18	5.08e-10			-3.21	0.002464
hrpA	ATP-dependent 3'->5' RNA helicase HrpA		RNA processing	-3.26	4.51e-21			-2.19	1.07e-17
rplI	50S ribosomal subunit protein L9		ribosomal structure	-3.4	0.00138			-3.51	2.31e-11
skp	periplasmic chaperone Skp	outer membrane assembly		-8.24	6.19e-19	-3.33	4.17e-11
nagA	N-acetylglucosamine-6-phosphate deacetylase	peptidoglycan metabolism		-4.15	3.15e-84	-2.72	1.9e-53
yejL	DUF1414 domain-containing protein YejL		hypothetical protein	-7.71	3.34e-10	-4.48818	3.66e-07
NOKOAAAF_00681	hypothetical protein		hypothetical protein	-3.96	4.68e-05	-3.83	0.0002
bamE	outer membrane protein assembly factor BamE	outer membrane assembly		-2.32	4.44e-73
ompA	outer membrane protein A	outer membrane assembly		-2.6	4.03e-23
pal	peptidoglycan-associated outer membrane lipoprotein Pal	Tol-Pal system		-5.2	1.24e-25
atpH	ATP synthase F1 complex subunit delta		ATP biosynthesis	-2.93	1.9e-06
allB	allantoinase		allantoin catabolism	-3.18	0.006
hfq	RNA-binding protein Hfq		RNA processing	-2.16	1.57e-58
phoQ	sensor histidine kinase PhoQ		two-component signal transduction	-2.97	3.32e-10
proQ	RNA chaperone ProQ		RNA processing	-3.3	3.1e-06
shf	putative polysaccharide deacetylase lipoprotein		hypothetical protein	-2.16	0
NOKOAAAF_00351	hypothetical protein		hypothetical protein	-2.87	0.005
NOKOAAAF_02094	hypothetical protein		hypothetical protein	-2.46	5.82e-05
waaF	ADP-heptose--LPS heptosyltransferase 2	LPS biosynthesis						-5.13	3.5e-12	-7.11	3.58e-15
gmhA	D-sedoheptulose 7-phosphate isomerase	LPS biosynthesis						-3.88	0.001	-3.85	0.002
rpsR	30S ribosomal subunit protein S18		ribosomal structure					-4.41	4.84e-11	-3.01	4.43e-06
kdsC	3-deoxy-D-manno-octulosonate 8-phosphate phosphatase KdsC	LPS biosynthesis						-2.37	9.5e-09
lpxM	Lipid A biosynthesis myristoyltransferase	LPS biosynthesis						-3.14	3.37e-13
waaC	ADP-heptose:LPS heptosyltransferase 1	LPS biosynthesis						-3.7	0.004
tolQ	Tol-Pal system protein TolQ	Tol-Pal system						-2.77	3.46e-09
dksA	RNA polymerase-binding transcription factor DksA		transcriptional regulation					-2.35	2.18e-06
msrB	methionine sulfoxide reductase B		response to oxidative stress					-2.09	0.04
